# Supplementary material for: Predicting whole genome protein interaction networks from primary sequence data in model and non-model organisms using ENTS
Source: BMC Genomics. 2013 Sep 10;14:608. doi: 10.1186/1471-2164-14-608 (PMC3848842; doi:10.1186/1471-2164-14-608)
Supplement: Additional file 2 — P. trichocarpa metabolic pathway linkage network. Tab-delimited file containing the weighted pathway linkages in the PoplarCyc v. 3 metabolic network. [file 1471-2164-14-608-S2.txt]

LEU-DEG2-PWY	VALDEG-PWY	0.027027
LEU-DEG2-PWY	PWY-4381	0.013889
LEU-DEG2-PWY	TRNA-CHARGING-PWY	0.0071429
LEU-DEG2-PWY	ILEUSYN-PWY	0.04
LEU-DEG2-PWY	NONMEVIPP-PWY	0.025
LEU-DEG2-PWY	PYRUVDEHYD-PWY	0.02193
LEU-DEG2-PWY	PWY0-1264	0.016667
LEU-DEG2-PWY	LEUSYN-PWY	0.086207
LEU-DEG2-PWY	ILEUDEG-PWY	0.068966
LEU-DEG2-PWY	VALSYN-PWY	0.042553
LEU-DEG2-PWY	PWY-6577	0.041667
LEU-DEG2-PWY	PWY-5829	0.055556
CALVIN-PWY	GLYCOLYSIS	0.0035907
CALVIN-PWY	PWY-6363	0.0035014
CALVIN-PWY	PWY-6118	0.026144
CALVIN-PWY	PWY-841	0.019608
CALVIN-PWY	SUCSYN-PWY	0.0056497
CALVIN-PWY	NONMEVIPP-PWY	0.015686
CALVIN-PWY	PWY0-166	0.013889
CALVIN-PWY	PYRUVDEHYD-PWY	0.01032
CALVIN-PWY	PWY-5723	0.014427
CALVIN-PWY	DENOVOPURINE3-PWY	0.0083333
CALVIN-PWY	PWY-5484	0.0037889
CALVIN-PWY	GLUCONEO-PWY	0.0036316
CALVIN-PWY	MANNCAT-PWY	0.019608
CALVIN-PWY	NONOXIPENT-PWY	0.050465
CALVIN-PWY	PWY-6121	0.026144
CALVIN-PWY	PWY-6124	0.026144
CALVIN-PWY	PWY-6126	0.0074074
PWY-5083	PWY-882	0.0049383
PWY-5083	CYSTSYN-PWY	0.0041152
PWY-5080	PWY-5751	0.70968
PWY-5080	PWY66-21	0.5641
PWY-5080	PWYQT-4481	0.1
PWY-5080	GLYOXYLATE-BYPASS	0.13333
PWY-5080	PWY-4101	1
PWY-5080	PWY-6333	0.78571
PWY-5080	PWY-6549	0.090909
PWY-5080	PWY-5486	0.78571
PWY-5080	PWY-3861	0.66667
PWY-5080	PWY-361	0.22857
PWY-5080	PWY-5690	0.11111
PWY-5084	NONMEVIPP-PWY	0.185
PWY-5084	SAM-PWY	0.15556
PWY-5084	THIOREDOX-PWY	0.2
PWY-5084	PWY-4361-ARA	0.045161
PWY-5084	METHIONINE-DEG1-PWY	0.12727
PWY-5084	PWY-5046	0.65625
PWY-5084	PYRUVDEHYD-PWY	0.62903
PWY-5084	PWY-4081	0.24
PWY-5084	GLYCLEAV-PWY	0.40789
PWY-5084	PWY-5041	0.093333
PWY-5084	ETHYL-PWY	0.051852
PWY-5084	PWY-5686	0.066667
PWY-5084	GLUT-REDOX-PWY	0.8
PWY-5084	PWY-2261	0.084615
ILEUSYN-PWY	ILEUDEG-PWY	0.048193
ILEUSYN-PWY	SERSYN-PWY	0.022059
ILEUSYN-PWY	CYSTSYN-PWY	0.039216
ILEUSYN-PWY	HISTSYN-PWY	0.015686
ILEUSYN-PWY	VALSYN-PWY	0.10156
ILEUSYN-PWY	VALDEG-PWY	0.019002
ILEUSYN-PWY	LEUSYN-PWY	0.048193
ILEUSYN-PWY	PWY-6333	0.031513
ILEUSYN-PWY	PWY-5486	0.031513
ILEUSYN-PWY	HOMOSER-THRESYN-PWY	0.039216
ILEUSYN-PWY	PWY-6330	0.14706
THIOREDOX-PWY	NONMEVIPP-PWY	0.033333
THIOREDOX-PWY	PWY-5046	0.13333
THIOREDOX-PWY	PYRUVDEHYD-PWY	0.21053
PWY-5667	PWY-1042	0.0034568
PWY-5667	PWYQT-4437	0.0059259
PWY-5667	GLYCOLYSIS	0.003367
PWY-5667	SUCSYN-PWY	0.005291
PWY-5667	GLNSYN-PWY	0.018519
PWY-5667	PWY0-166	0.0030864
PWY-5667	PWY-381	0.014815
PWY-5667	PWY-6549	0.006734
PWY-5667	PWY-6964	0.016461
PWY-5667	GLUCONEO-PWY	0.0034113
PWY-5667	PWY-5484	0.0035515
PWY-5667	PWY-5474	0.012346
PWY-5667	PWY-6963	0.016461
CYANCAT-PWY	ARGSYN-PWY	0.052469
CYANCAT-PWY	PWY0-662	0.027778
CYANCAT-PWY	ARGSYNBSUB-PWY	0.055556
CYANCAT-PWY	PWY-5686	0.098765
PWY-6430	PWY-581	0.1
PWY-6430	ASPSYNII-PWY	0.33333
PWY-6430	GLUCONEO-PWY	0.026316
PWY-6430	PWYQT-4481	0.05
PWY-6430	GLYOXYLATE-BYPASS	0.066667
PWY-6430	MALATE-ASPARTATE-SHUTTLE-PWY	0.071429
PWY-6430	PWY-5690	0.055556
COA-PWY	PWY-5381	0.0092593
COA-PWY	PWY4FS-2	0.083333
COA-PWY	PWY-6351	0.058824
COA-PWY	PWY-3561	0.02381
COA-PWY	PWY3O-450	0.095238
COA-PWY	PHOSLIPSYN2-PWY	0.013072
COA-PWY	PYRIDNUCSYN-PWY	0.055556
COA-PWY	LIPASYN-PWY	0.060606
PWY-5989	PWY-735	0.0047431
PWY-5989	PWY-5136	0.0060667
PWY-5989	PWY-3221	0.043478
PWY-6964	PWY-181	0.048309
PWY-6964	PWY-3841	0.050505
PWY-6964	RIBOSYN2-PWY	0.049383
PWY-6964	PWY-381	0.075581
PWY-6964	PWY0-1319	0.016461
PWY-6964	PWY4FS-7	0.015326
PWY-6964	PWY66-162	0.018519
PWY-6964	PWY-6118	0.31481
PWY-6964	PWY4FS-8	0.015326
PWY-6964	GLYSYN2-PWY	0.08547
PWY-6964	GLNSYN-PWY	0.095588
PWY-6964	PWY-6549	0.033592
PWY-6964	PHOSLIPSYN2-PWY	0.0087146
PWY-6964	PWY-2161	0.065359
PWY-6964	TRPSYN-PWY	0.041667
PWY-6964	PWY-5905	0.42593
PWY-6964	DETOX1-PWY	0.018519
PWY-6964	PWY-6963	0.084416
PWY-5829	PWY-5751	0.16129
PWY-5829	PWY0-1264	0.13333
PWY-5829	PWY66-21	0.12821
PWY-5829	PWY-4101	0.33333
PWY-5829	PWY-6333	0.17857
PWY-5829	PWY-5486	0.17857
PWY-5829	PWY-3861	0.22222
PWY-5829	PWY-361	0.066667
PWY-5829	PWY-4381	0.11111
PWY-6963	RIBOSYN2-PWY	0.049383
PWY-6963	PWY-381	0.075581
PWY-6963	PWY0-1319	0.016461
PWY-6963	PWY4FS-7	0.015326
PWY-6963	PWY66-162	0.018519
PWY-6963	PWY-6118	0.31481
PWY-6963	PWY4FS-8	0.015326
PWY-6963	GLNSYN-PWY	0.095588
PWY-6963	PWY-6549	0.033505
PWY-6963	PHOSLIPSYN2-PWY	0.0087146
PWY-6963	TRPSYN-PWY	0.041667
PWY-6963	PWY-5905	0.42593
PWY-6963	DETOX1-PWY	0.018519
ASPARTATESYN-PWY	UDPNACETYLGALSYN-PWY	0.045455
ASPARTATESYN-PWY	SAM-PWY	0.030303
ASPARTATESYN-PWY	METHIONINE-DEG1-PWY	0.024793
ASPARTATESYN-PWY	ETHYL-PWY	0.010101
ASPARTATESYN-PWY	PWY-4361-ARA	0.0087977
ASPARTATESYN-PWY	PWY-5041	0.018182
PWY-2161B	PWY-5687	0.013889
PWY-1042	PWY-4041	0.0061538
PWY-1042	PWY0-1319	0.0034568
PWY-1042	PWY-1422	0.071111
PWY-1042	PWY4FS-2	0.053333
PWY-1042	PWY4FS-3	0.21333
PWY-1042	PWY4FS-7	0.0032184
PWY-1042	PWY4FS-4	0.21333
PWY-1042	PWY-6118	0.062222
PWY-1042	PWY4FS-8	0.0032184
PWY-1042	PWYQT-4470	0.008
PWY-1042	PWY-6952	0.030476
PWY-1042	PHOSLIPSYN2-PWY	0.010196
PWY-1042	PWY-5871	0.21333
PWY-1042	PWY-841	0.018667
PWY-1042	PWY-3385	0.071111
PWY-1042	PWY-5872	0.21333
PWY-1042	PWY-6121	0.017778
PWY-1042	PWY-6124	0.035556
PWY-1042	PWY-5690	0.002963
PWY-4361-ARA	ALANINE-DEG3-PWY	0.16935
PWY-4361-ARA	HISTSYN-PWY	0.030108
PWY-4361-ARA	PWY-5687	0.022849
PWY-4361-ARA	PWY-6543	0.22581
PWY-4361-ARA	PWY-3742	0.01129
PWY-4361-ARA	TRPSYN-PWY	0.037634
PWY-4361-ARA	ALANINE-SYN2-PWY	0.16935
PWY-4361-ARA	MALATE-ASPARTATE-SHUTTLE-PWY	0.0034562
PWY-4361-ARA	PWY-6163	0.0080645
PWY-4361-ARA	PWY-922	0.033871
PWY-4361-ARA	ALACAT2-PWY	0.075269
PWY-3385	GLUCONEO-PWY	0.010965
PWY-3385	GLYCOLYSIS	0.069264
PWY-3385	PWYQT-4481	0.016667
PWY-3385	PWY-5723	0.10256
PWY-3385	PWY-5872	0.33333
PWY-3385	PWY-5871	0.33333
PWY-3385	PWY-5484	0.073059
PWY-3385	PWY-1422	0.11111
PWY-6147	PWY-3742	0.026316
SAM-PWY	PWY-5687	0.078704
SAM-PWY	PWY-6163	0.027778
SAM-PWY	ALANINE-DEG3-PWY	0.58333
SAM-PWY	HISTSYN-PWY	0.1037
SAM-PWY	PWY-3742	0.038889
SAM-PWY	ALANINE-SYN2-PWY	0.58333
SAM-PWY	ALACAT2-PWY	0.25926
SAM-PWY	PWY-922	0.11667
SAM-PWY	TRPSYN-PWY	0.12963
SAM-PWY	MALATE-ASPARTATE-SHUTTLE-PWY	0.011905
SAM-PWY	PWY-6543	0.77778
PWY-3982	PWY-581	0.1
PWY-3982	ASPSYNII-PWY	0.33333
PWY-3982	GLUCONEO-PWY	0.026316
PWY-3982	PWYQT-4481	0.05
PWY-3982	GLYOXYLATE-BYPASS	0.066667
PWY-3982	MALATE-ASPARTATE-SHUTTLE-PWY	0.071429
PWY-3982	PWY-5690	0.055556
PWY-4081	PWY-3941	0.072727
PWY-4081	TRESYN-PWY	0.043478
PWY-4081	PWY-5046	0.2
PWY-4081	PYRUVDEHYD-PWY	0.2
PWY-4081	VALDEG-PWY	0.032
PWY-4081	PWY-2261	0.023077
PWY-4081	GLYCLEAV-PWY	0.1375
PWY-4081	GLUT-REDOX-PWY	0.22222
PWY-4081	NONMEVIPP-PWY	0.09
PWY-6619	PWY-621	0.16304
PWY-4661	PWYQT-4437	0.031111
PWY-4661	PWY-842	0.018519
PWY-4661	PWY-3841	0.020202
PWY-4661	SUCSYN-PWY	0.015873
PWY-4661	PWY-621	0.016908
PWY-4661	PWY-622	0.024306
PWY-4661	PWY-6124	0.037037
PWY-4661	PWY-6126	0.012346
PWY-4661	DENOVOPURINE3-PWY	0.013889
PWY-5046	NONMEVIPP-PWY	0.24
PWY-5046	PYRUVDEHYD-PWY	0.63243
PWY-5046	PWY-2261	0.076923
PWY-5046	GLYCLEAV-PWY	0.31579
PWY-5046	NONOXIPENT-PWY	0.02
PWY-5046	GLUT-REDOX-PWY	0.66667
GLYOXYLATE-BYPASS	PWY66-21	0.02906
GLYOXYLATE-BYPASS	ARG-PRO-PWY	0.23333
GLYOXYLATE-BYPASS	OXIDATIVEPENT-PWY	0.08254
GLYOXYLATE-BYPASS	PWY-5129	0.019048
GLYOXYLATE-BYPASS	PWY-4101	0.066667
GLYOXYLATE-BYPASS	PWY-6305	0.15556
GLYOXYLATE-BYPASS	PWY-5751	0.036559
GLYOXYLATE-BYPASS	PWY-6363	0.078571
GLYOXYLATE-BYPASS	PWY-581	0.0066667
GLYOXYLATE-BYPASS	PWY-841	0.023333
GLYOXYLATE-BYPASS	ARGASEDEG-PWY	0.18667
GLYOXYLATE-BYPASS	PWY-6352	0.0057143
GLYOXYLATE-BYPASS	PWY-6333	0.040476
GLYOXYLATE-BYPASS	PWY-5486	0.040476
GLYOXYLATE-BYPASS	PWY-2301	0.15833
GLYOXYLATE-BYPASS	PWY-6121	0.051852
PWY-4101	PWY-5751	0.66129
PWY-4101	PWY66-21	0.52564
PWY-4101	PWY-1881	0.33333
PWY-4101	PWYQT-4481	0.05
PWY-4101	PWY-6333	0.73214
PWY-4101	PWY-6549	0.045455
PWY-4101	PWY-5486	0.73214
PWY-4101	PWY-3861	0.66667
PWY-4101	PWY-361	0.22857
PWY-4101	PWY-5690	0.055556
PWY-5041	ALANINE-DEG3-PWY	0.35
PWY-5041	HISTSYN-PWY	0.062222
PWY-5041	PWY-5687	0.047222
PWY-5041	PWY-6543	0.46667
PWY-5041	PWY-3742	0.023333
PWY-5041	TRPSYN-PWY	0.077778
PWY-5041	ALANINE-SYN2-PWY	0.35
PWY-5041	PWY-6163	0.016667
PWY-5041	PWY-922	0.09
PWY-5041	ALACAT2-PWY	0.15556
PWY-5441	LIPAS-PWY	0.12346
PWY-5441	RIBOSYN2-PWY	0.092593
PWY-5441	PWY-702	0.27397
PWY-5188	BSUBPOLYAMSYN-PWY	0.016484
ARGSYNBSUB-PWY	PWYQT-4437	0.015
ARGSYNBSUB-PWY	PWY-842	0.0089286
ARGSYNBSUB-PWY	PWY-5687	0.015625
ARGSYNBSUB-PWY	SUCSYN-PWY	0.0076531
ARGSYNBSUB-PWY	PWYQT-4429	0.045455
ARGSYNBSUB-PWY	ARGSYN-PWY	0.036765
ARGSYNBSUB-PWY	PWY-621	0.0081522
ARGSYNBSUB-PWY	PWY-4983	0.032787
ARGSYNBSUB-PWY	PWY-4261	0.0625
ARGSYNBSUB-PWY	TRPSYN-PWY	0.010417
ARGSYNBSUB-PWY	PWY-5686	0.057143
ARGSYNBSUB-PWY	PWY-622	0.011719
PWY-2301	PWY-3841	0.022727
PWY-2301	PWYQT-4481	0.11875
PWY-2301	GLUCONEO-PWY	0.067434
PWY-2301	PWYQT-4437	0.035
PWY-2301	PWY-6363	0.09633
PWY-2301	MALATE-ASPARTATE-SHUTTLE-PWY	0.16964
PWY-2301	PWY-842	0.020833
PWY-2301	SUCSYN-PWY	0.02551
PWY-2301	PWY-621	0.019022
PWY-2301	PWY-622	0.027344
PWY-2301	DENOVOPURINE3-PWY	0.015625
PWY-2301	PWY-5481	0.1875
PWY-2301	PWY-6126	0.013889
PWY-2301	PWY-5690	0.13194
FASYN-ELONG-PWY	PWY-735	0.0077922
FASYN-ELONG-PWY	PWY-5136	0.0099668
FASYN-ELONG-PWY	PWY-3221	0.071429
PWYQT-4427	PWY1F-FLAVSYN	0.10127
PWYQT-4427	PWY-3221	1
PWYQT-4429	ARGSYN-PWY	0.042929
PWYQT-4429	PWY0-662	0.022727
PWYQT-4429	PWY-5686	0.080808
PWY-5690	GLYCOLYSIS	0.002886
PWY-5690	OXIDATIVEPENT-PWY	0.068783
PWY-5690	PWY-5129	0.015873
PWY-5690	PWY-6305	0.12963
PWY-5690	PWY-5751	0.030466
PWY-5690	PWY66-21	0.024217
PWY-5690	PWY-841	0.019444
PWY-5690	SUCSYN-PWY	0.0034014
PWY-5690	PWY-6352	0.0047619
PWY-5690	PWY-6333	0.03373
PWY-5690	PWY-5486	0.03373
PWY-5690	PWY-5484	0.0030441
PWY-5690	PWY-6363	0.065476
PWY-5690	ARG-PRO-PWY	0.19444
PWY-5690	ARGASEDEG-PWY	0.15556
PWY-5690	PWY-922	0.016667
PWY-5690	PWY-6121	0.04321
VALDEG-PWY	ILEUDEG-PWY	0.033058
VALDEG-PWY	LEUSYN-PWY	0.03252
VALDEG-PWY	GLUT-REDOX-PWY	0.10667
VALDEG-PWY	VALSYN-PWY	0.020202
PWY-5138	PWY-6305	0.083333
PWY-5138	PWY1F-FLAVSYN	0.016878
PWY-5136	PWY-922	0.0069767
PWY-5136	PWY-735	0.0025554
PWY-5136	PWY-5971	0.0060667
PWY-5136	ILEUDEG-PWY	0.014085
PWY-5136	LYSINE-DEG2-PWY	0.023256
HISTSYN-PWY	METHIONINE-DEG1-PWY	0.084848
HISTSYN-PWY	ETHYL-PWY	0.034568
HISTSYN-PWY	VALSYN-PWY	0.016667
HISTSYN-PWY	PWY-6330	0.11111
HISTSYN-PWY	PWY-6333	0.02381
HISTSYN-PWY	PWY-5486	0.02381
PWY-5872	PWY4FS-2	0.25
PWY-5872	PWY4FS-4	1
PWY-5872	GLYCOLYSIS	0.20779
PWY-5872	PWY4FS-3	1
PWY-5872	PWY-5723	0.30769
PWY-5872	PWY-5484	0.21918
PWY-5871	PWY4FS-2	0.25
PWY-5871	PWY4FS-4	1
PWY-5871	GLYCOLYSIS	0.20779
PWY-5871	PWY4FS-3	1
PWY-5871	PWY-5723	0.30769
PWY-5871	PWY-5484	0.21918
SUCSYN-PWY	PWY-3841	0.0092764
SUCSYN-PWY	GLYCOLYSIS	0.0032077
SUCSYN-PWY	PWY-3341	0.040816
SUCSYN-PWY	RIBOSYN2-PWY	0.0056689
SUCSYN-PWY	PWY4FS-7	0.0049261
SUCSYN-PWY	PWY0-1319	0.005291
SUCSYN-PWY	UDPNACETYLGALSYN-PWY	0.017007
SUCSYN-PWY	TRNA-CHARGING-PWY	0.0040816
SUCSYN-PWY	PWY-6363	0.0036443
SUCSYN-PWY	PWY66-162	0.016521
SUCSYN-PWY	PWY-6118	0.095238
SUCSYN-PWY	PWY4FS-8	0.0049261
SUCSYN-PWY	PWY-841	0.027551
SUCSYN-PWY	PHOSLIPSYN2-PWY	0.0028011
SUCSYN-PWY	GLYSYN-ALA-PWY	0.023324
SUCSYN-PWY	PWYQT-4437	0.018077
SUCSYN-PWY	PWY-842	0.0097418
SUCSYN-PWY	ARGASEDEG-PWY	0.016327
SUCSYN-PWY	PWY-621	0.0098127
SUCSYN-PWY	PWY-622	0.012829
SUCSYN-PWY	COLANSYN-PWY	0.0036188
SUCSYN-PWY	PWY-5484	0.0033812
SUCSYN-PWY	GLUCONEO-PWY	0.0032503
SUCSYN-PWY	ARG-PRO-PWY	0.020408
SUCSYN-PWY	PWY-882	0.0054496
SUCSYN-PWY	PWY-5905	0.068027
SUCSYN-PWY	PWY-6121	0.027211
SUCSYN-PWY	GLUTORN-PWY	0.012245
SUCSYN-PWY	PWY-6124	0.05102
SUCSYN-PWY	PWY-5659	0.0054795
SUCSYN-PWY	ARGSYN-PWY	0.0068027
SUCSYN-PWY	DETOX1-PWY	0.016521
PWY-6029	GLUCONEO-PWY	0.065789
PWY-6029	PWYQT-4481	0.1
PWY-3861	PWY-5751	0.33692
PWY-3861	PWY-181	0.028986
PWY-3861	PWY66-21	0.26781
PWY-3861	PWY-1881	0.22222
PWY-3861	PWY-3221	0.22222
PWY-3861	PWY-6333	0.37302
PWY-3861	PWY-5486	0.37302
PWY-3861	PWY-361	0.14125
PWY-6556	PWYQT-4445	0.023256
LEUSYN-PWY	ILEUDEG-PWY	0.083333
LEUSYN-PWY	PWY-922	0.01
LEUSYN-PWY	VALSYN-PWY	0.051282
PWY-181	PWY66-21	0.020067
PWY-181	PWY-5111	0.021739
PWY-181	PWY-5751	0.025245
PWY-181	UDPNACETYLGALSYN-PWY	0.072464
PWY-181	PWY-6549	0.019763
PWY-181	PWY-5687	0.009058
PWY-181	PWY-5486	0.02795
PWY-181	PWY-6333	0.02795
PWY-181	PWY-4341	0.43478
PWY-181	PWY-361	0.0074534
PWY-3841	UDPNACETYLGALSYN-PWY	0.090909
PWY-3841	PWY-6549	0.020661
PWY-3841	PWYQT-4437	0.018182
PWY-3841	PWY-842	0.010823
PWY-3841	PWY-621	0.0098814
PWY-3841	PWY-622	0.017045
PWY-3841	PWY-3742	0.032558
PWY-3841	TRPSYN-PWY	0.015152
PWY-3841	PWY-6543	0.090909
PWY-3841	PWY-4341	0.45455
PWY-43	PWY-581	0.025
PWY-4381	PWY1F-FLAVSYN	0.011603
PWY-4381	PWY-5054	0.033333
PWY-4381	PWY-6577	0.083333
PWY-4381	PWY-3221	0.083333
TRNA-CHARGING-PWY	PWY-6305	0.019048
TRNA-CHARGING-PWY	MANNOSYL-CHITO-DOLICHOL-BIOSYNTHESIS	0.0031746
TRNA-CHARGING-PWY	MALATE-ASPARTATE-SHUTTLE-PWY	0.0040816
TRNA-CHARGING-PWY	ARG-PRO-PWY	0.028571
TRNA-CHARGING-PWY	PWY-581	0.012857
TRNA-CHARGING-PWY	PWYQT-4437	0.008
TRNA-CHARGING-PWY	PWY-842	0.0047619
TRNA-CHARGING-PWY	BSUBPOLYAMSYN-PWY	0.0091837
TRNA-CHARGING-PWY	PWY-6352	0.0036735
TRNA-CHARGING-PWY	PWY-621	0.0043478
TRNA-CHARGING-PWY	PWY-622	0.00625
TRNA-CHARGING-PWY	ARGASEDEG-PWY	0.022857
PWY-6118	PWYQT-4437	0.13333
PWY-6118	GLYCOLYSIS	0.060606
PWY-6118	PWY-6126	0.051852
PWY-6118	GLNSYN-PWY	0.35417
PWY-6118	PWY0-166	0.069444
PWY-6118	PWY-381	0.28333
PWY-6118	PWY-6549	0.12879
PWY-6118	GLUCONEO-PWY	0.061404
PWY-6118	PWY-5484	0.063927
PWY-6118	PWY-5474	0.22222
PWY-6118	DENOVOPURINE3-PWY	0.041667
PWY-4983	ARGSYN-PWY	0.028986
PWY-6333	PWY-5751	0.34752
PWY-6333	PWY66-21	0.27477
PWY-6333	PWY-1881	0.25
PWY-6333	PWYQT-4481	0.030357
PWY-6333	VALSYN-PWY	0.033482
PWY-6333	PWY-6549	0.027597
PWY-6333	PWY-5486	0.38889
PWY-6333	PWY-361	0.12755
PWY-5905	UDPNACETYLGALSYN-PWY	0.11111
PWY-5905	PWYQT-4437	0.13333
PWY-5905	PWY-621	0.072464
PWY-5905	PWY-622	0.10417
PWY-5905	PWY-6549	0.17424
PWY-5905	PWY-842	0.079365
PWY-5905	PWY-6126	0.022222
PWY-5905	GLNSYN-PWY	0.47917
PWY-5905	PWY0-166	0.041667
PWY-5905	PWY-381	0.38333
PWY-5905	DENOVOPURINE3-PWY	0.025
GLYCOLYSIS	PWY-4041	0.005994
GLYCOLYSIS	PWY4FS-7	0.0031348
GLYCOLYSIS	PWY0-1319	0.003367
GLYCOLYSIS	PWY-1422	0.069264
GLYCOLYSIS	PWY4FS-2	0.051948
GLYCOLYSIS	PWY4FS-3	0.20779
GLYCOLYSIS	PWY4FS-4	0.20779
GLYCOLYSIS	PWY4FS-8	0.0031348
GLYCOLYSIS	PWYQT-4470	0.0077922
GLYCOLYSIS	PWY-6952	0.029685
GLYCOLYSIS	PWY-841	0.018182
GLYCOLYSIS	PHOSLIPSYN2-PWY	0.0099312
GLYCOLYSIS	GLUCONEO-PWY	0.0020672
GLYCOLYSIS	PWY-6121	0.017316
GLYCOLYSIS	PWY-6124	0.034632
GALACTMETAB-PWY	PWY1F-FLAVSYN	0.020713
GALACTMETAB-PWY	PWY-3221	0.18182
TRESYN-PWY	GLUT-REDOX-PWY	0.14493
PWY-3101	PWY1F-FLAVSYN	0.022953
PWY-3101	PWY-3221	0.068493
PWY-5381	PWY4FS-2	0.027778
PWY-5381	PWY4FS-6	0.010417
PWY-5381	PWYQT-4445	0.0051086
PWY-5381	PWY-3561	0.0079365
PWY-5381	SALVADEHYPOX-PWY	0.010336
PWY-5381	PWY-6596	0.0070547
PWY-5381	PWY-6607	0.011396
PWY-5381	PWY-6606	0.011396
PWY-5381	PHOSLIPSYN2-PWY	0.0059913
PWY-5381	PWY3O-450	0.031746
PWYQT-4470	GLUCONEO-PWY	0.0078947
PWYQT-4470	PWY-6126	0.0066667
PWYQT-4470	PWY-5723	0.011538
PWYQT-4470	PWY-5484	0.0082192
MALATE-ASPARTATE-SHUTTLE-PWY	UDPNACETYLGALSYN-PWY	0.017857
MALATE-ASPARTATE-SHUTTLE-PWY	METHIONINE-DEG1-PWY	0.0097403
MALATE-ASPARTATE-SHUTTLE-PWY	ARGASEDEG-PWY	0.2
MALATE-ASPARTATE-SHUTTLE-PWY	PWY-6363	0.084184
MALATE-ASPARTATE-SHUTTLE-PWY	PWY-6121	0.055556
MALATE-ASPARTATE-SHUTTLE-PWY	ARG-PRO-PWY	0.25
MALATE-ASPARTATE-SHUTTLE-PWY	OXIDATIVEPENT-PWY	0.088435
MALATE-ASPARTATE-SHUTTLE-PWY	PWY-6352	0.0061224
MALATE-ASPARTATE-SHUTTLE-PWY	PWY-6305	0.16667
MALATE-ASPARTATE-SHUTTLE-PWY	PWY-841	0.025
MALATE-ASPARTATE-SHUTTLE-PWY	PWY-581	0.0071429
PWY1F-823	PWY1F-FLAVSYN	0.03788
PWY1F-823	PWY-3221	0.19559
CYSTSYN-PWY	PWY-3781	0.0076628
CYSTSYN-PWY	PWY-622	0.0086806
CYSTSYN-PWY	PWY-6196	0.16667
CYSTSYN-PWY	HOMOSER-THRESYN-PWY	0.11111
PYRUVDEHYD-PWY	NONMEVIPP-PWY	0.12105
PYRUVDEHYD-PWY	PWY-5723	0.010121
PYRUVDEHYD-PWY	PWY-2261	0.093117
PYRUVDEHYD-PWY	GLYCLEAV-PWY	0.37838
PYRUVDEHYD-PWY	NONOXIPENT-PWY	0.035088
PYRUVDEHYD-PWY	GLUT-REDOX-PWY	0.66667
PWY-3781	PWY-882	0.0091954
ALANINE-DEG3-PWY	UDPNACETYLGALSYN-PWY	0.125
ALANINE-DEG3-PWY	METHIONINE-DEG1-PWY	0.47727
ALANINE-DEG3-PWY	ETHYL-PWY	0.19444
PWY-5486	PWY-5751	0.34752
PWY-5486	PWY66-21	0.27477
PWY-5486	PWY-1881	0.25
PWY-5486	PWYQT-4481	0.030357
PWY-5486	VALSYN-PWY	0.033482
PWY-5486	PWY-6549	0.027597
PWY-5486	PWY-361	0.12755
UDPNACETYLGALSYN-PWY	ARG-PRO-PWY	0.083333
UDPNACETYLGALSYN-PWY	PWY-6305	0.055556
UDPNACETYLGALSYN-PWY	PWYQT-4437	0.033333
UDPNACETYLGALSYN-PWY	PWY66-162	0.02381
UDPNACETYLGALSYN-PWY	GLYSYN2-PWY	0.12821
UDPNACETYLGALSYN-PWY	PWY-622	0.026042
UDPNACETYLGALSYN-PWY	PWY-842	0.019841
UDPNACETYLGALSYN-PWY	PWY-621	0.018116
UDPNACETYLGALSYN-PWY	PWY-2161	0.098039
UDPNACETYLGALSYN-PWY	ALANINE-SYN2-PWY	0.125
UDPNACETYLGALSYN-PWY	ARGASEDEG-PWY	0.066667
UDPNACETYLGALSYN-PWY	PWY-6163	0.09375
UDPNACETYLGALSYN-PWY	ALACAT2-PWY	0.055556
PWY-6012	PWY-841	0.075
PWY-6012	PWY-6124	0.25
PWY-6605	PWY-841	0.15
PWY-6605	PWY-6121	0.33333
PWY-6605	RIBOSYN2-PWY	0.055556
PWY-6605	PWY-5686	0.22222
PWY-6607	PWY-6606	0.044444
PWY-6607	SALVADEHYPOX-PWY	0.04
PWY-6607	PWY-6596	0.026667
PWY-6607	PWYQT-4445	0.018957
PWY-6606	SALVADEHYPOX-PWY	0.04
PWY-6606	PWY-6596	0.026667
PWY-6606	PWYQT-4445	0.018957
PWY-5059	PWY1F-FLAVSYN	0.10085
PWY-5059	PWY-3221	0.36667
PWY-5054	PWY0-1264	0.04
PWY-2261	GLUT-REDOX-PWY	0.076923
PWY-6121	PWY-841	0.10526
PWY-6121	PWYQT-4481	0.038889
PWY-6121	PWY0-163	0.017544
PWY-6121	GLUCONEO-PWY	0.038012
PWY-6121	PWY0-662	0.31481
PWY-6121	PWY-5481	0.11111
PWY-6121	PWYQT-4445	0.015152
PWY-6121	PWY-5484	0.018265
PWY-6124	PWYQT-4481	0.016667
PWY-6124	PWYQT-4437	0.046667
PWY-6124	GLUCONEO-PWY	0.046053
PWY-6124	PWY-622	0.036458
PWY-6124	PWY-842	0.027778
PWY-6124	PWY-621	0.025362
PWY-6124	PWY-5723	0.025641
PWY-6124	PWY-5484	0.03653
PWY-6126	PWY-3821	0.016162
PWY-6126	PWY-4041	0.0051282
PWY-6126	PWY-4821	0.059259
PWY-6126	MANNOSYL-CHITO-DOLICHOL-BIOSYNTHESIS	0.0074074
PWY-6126	PWY66-162	0.013757
PWY-6126	HEME-BIOSYNTHESIS-II	0.038095
PWY-6126	PWY-842	0.005291
PWY-6126	PWY-621	0.0048309
PWY-6126	PWY0-166	0.022514
PWY-6126	PWY-5723	0.007265
PWY-6126	DENOVOPURINE3-PWY	0.039593
PWY-6126	COLANSYN-PWY	0.010458
PWY-6126	DETOX1-PWY	0.013757
PWY-6126	NONOXIPENT-PWY	0.025185
PWY-6305	GLUCONEO-PWY	0.061404
PWY-6305	PWYQT-4481	0.11667
PWY-6305	PWY-5481	0.33333
PWY-3221	PWY-3821	0.090909
PWY-3221	COLANSYN-PWY	0.23529
PWY-3221	PWY-5659	0.13333
PWY-3221	PWY-5971	0.043478
PWY-3221	PWY-5152	0.17531
PWY-3221	PWY-66	1
PWY-3221	PWY-5115	1
PWY-3221	PWY-6527	0.11765
PWY-3221	ETHYL-PWY	0.23457
PWY-3221	PWY-5035	0.2
PWY-3221	PWY-5125	0.045045
PWY-3221	PWY-6317	0.125
PWY-3221	MANNCAT-PWY	1
PWY-3221	PWY1F-FLAVSYN	0.25316
PWY-3221	PWY-882	0.26667
PWY-3221	PWY-63	0.25
PWY-3221	PWY-102	0.21569
PWYQT-4437	GLYSYN-ALA-PWY	0.045714
PWYQT-4437	PWY-3341	0.08
PWYQT-4437	PWY-5659	0.010695
PWYQT-4437	RIBOSYN2-PWY	0.011111
PWYQT-4437	PWY0-1319	0.0059259
PWYQT-4437	PWY4FS-7	0.0055172
PWYQT-4437	PWY66-162	0.032381
PWYQT-4437	PWY4FS-8	0.0055172
PWYQT-4437	PHOSLIPSYN2-PWY	0.0031373
PWYQT-4437	ARG-PRO-PWY	0.04
PWYQT-4437	PWY-842	0.019139
PWYQT-4437	ARGASEDEG-PWY	0.032
PWYQT-4437	PWY-621	0.019264
PWYQT-4437	PWY-622	0.025157
PWYQT-4437	COLANSYN-PWY	0.0070922
PWYQT-4437	PWY-841	0.014
PWYQT-4437	PWY-882	0.010695
PWYQT-4437	PWY-922	0.018
PWYQT-4437	GLUTORN-PWY	0.024
PWYQT-4437	ARGSYN-PWY	0.013333
PWYQT-4437	DETOX1-PWY	0.032381
GLNSYN-PWY	RIBOSYN2-PWY	0.055556
GLNSYN-PWY	PWY-381	0.085526
GLNSYN-PWY	PWY0-1319	0.018519
GLNSYN-PWY	PWY4FS-7	0.017241
GLNSYN-PWY	PWY66-162	0.020833
GLNSYN-PWY	PWY4FS-8	0.017241
GLNSYN-PWY	PWY-6549	0.037791
GLNSYN-PWY	PHOSLIPSYN2-PWY	0.0098039
GLNSYN-PWY	TRPSYN-PWY	0.046875
GLNSYN-PWY	DETOX1-PWY	0.020833
PWY-5125	PWY1F-FLAVSYN	0.023952
PWY-5129	PWYQT-4481	0.014286
PWY-5129	PWY-6549	0.012987
ARGASEDEG-PWY	PWY-842	0.019048
ARGASEDEG-PWY	GLUCONEO-PWY	0.073684
ARGASEDEG-PWY	PWYQT-4481	0.14
ARGASEDEG-PWY	PWY-621	0.017391
ARGASEDEG-PWY	PWY-5481	0.4
ARGASEDEG-PWY	PWY-622	0.025
MANNCAT-PWY	NONOXIPENT-PWY	0.066667
ILEUDEG-PWY	VALSYN-PWY	0.051282
ILEUDEG-PWY	PWY-735	0.010989
ILEUDEG-PWY	LYSINE-DEG2-PWY	0.034483
PWY-882	PWY66-162	0.012698
PWY-882	PWY-621	0.0058055
PWY-882	PWY-842	0.0063593
PWY-882	PWY-622	0.093946
PWY-882	COLANSYN-PWY	0.036072
PWY-882	PWY1F-FLAVSYN	0.013502
PWY-882	PWY-5659	0.084112
PWY-922	METHIONINE-DEG1-PWY	0.12273
PWY-922	ETHYL-PWY	0.038889
PWY-922	PWYQT-4481	0.015
PWY-922	PWY-735	0.0054545
PWY-922	PWY-6549	0.027273
PWYQT-4445	PWY-841	0.0068182
PWYQT-4445	PWY-6351	0.012032
PWYQT-4445	PWY0-163	0.019656
PWYQT-4445	SALVADEHYPOX-PWY	0.017167
PWYQT-4445	PWY-6596	0.011662
PWYQT-4445	PWY-5686	0.010101
PWYQT-4445	LIPASYN-PWY	0.012397
SERSYN-PWY	VALSYN-PWY	0.023438
LYSINE-DEG2-PWY	PWY-735	0.018182
PWY-1422	PWY4FS-2	0.083333
PWY-1422	PWY4FS-4	0.33333
PWY-1422	PWY4FS-3	0.33333
PWY-1422	PWY-5723	0.10256
PWY-1422	PHOSLIPSYN2-PWY	0.013072
PWY-1422	PWY-5484	0.073059
PWY66-162	PWY-842	0.019274
PWY66-162	PWY-621	0.017598
PWY66-162	PWY0-163	0.032581
PWY66-162	COLANSYN-PWY	0.0056022
PWY66-162	PWY-5659	0.012698
PWY66-162	PWY0-166	0.025794
PWY66-162	PWY-381	0.016667
PWY66-162	PWY-6549	0.0075758
PWY66-162	PWY-5687	0.025794
PWY66-162	PWY-622	0.025298
PWY66-162	DENOVOPURINE3-PWY	0.015476
HEME-BIOSYNTHESIS-II	DENOVOPURINE3-PWY	0.042857
PWY-6527	PWY1F-FLAVSYN	0.013403
PWY0-163	PWY-841	0.0078947
PWY0-163	PWY-6351	0.013932
PWY0-163	DETOX1-PWY	0.032581
PWY0-163	PWY-5686	0.011696
PWY0-163	LIPASYN-PWY	0.014354
PWY0-166	MANNOSYL-CHITO-DOLICHOL-BIOSYNTHESIS	0.013889
PWY0-166	DETOX1-PWY	0.025794
PWY0-166	RIBOSYN2-PWY	0.0069444
PWY0-166	PWY4FS-7	0.0028736
PWY0-166	PWY-5723	0.013622
PWY0-166	DENOVOPURINE3-PWY	0.02537
PWY0-166	PWY0-1319	0.0030864
PWY0-166	NONOXIPENT-PWY	0.047222
PWY0-166	PWY4FS-8	0.0028736
DENOVOPURINE3-PWY	PWY-3821	0.018182
DENOVOPURINE3-PWY	RIBOSYN2-PWY	0.0041667
DENOVOPURINE3-PWY	PWY-4821	0.066667
DENOVOPURINE3-PWY	MANNOSYL-CHITO-DOLICHOL-BIOSYNTHESIS	0.0083333
DENOVOPURINE3-PWY	PWY-5723	0.0081731
DENOVOPURINE3-PWY	COLANSYN-PWY	0.011765
DENOVOPURINE3-PWY	DETOX1-PWY	0.015476
DENOVOPURINE3-PWY	NONOXIPENT-PWY	0.028333
TRPSYN-PWY	METHIONINE-DEG1-PWY	0.10606
TRPSYN-PWY	ETHYL-PWY	0.04321
TRPSYN-PWY	ARGSYN-PWY	0.0092593
TRPSYN-PWY	PWY-6549	0.017045
TRPSYN-PWY	PWY-381	0.0375
TRPSYN-PWY	PWY-5686	0.018519
TRPSYN-PWY	PWY-5687	0.013889
ALANINE-SYN2-PWY	METHIONINE-DEG1-PWY	0.47727
ALANINE-SYN2-PWY	ETHYL-PWY	0.19444
PWY-6163	METHIONINE-DEG1-PWY	0.022727
PWY-6163	ETHYL-PWY	0.0092593
PWY-3561	PWY4FS-2	0.055046
PWY-3561	PWY4FS-6	0.035714
PWY-3561	PYRIDNUCSYN-PWY	0.047619
PWY-3561	PWY3O-450	0.063158
PWY-3561	PHOSLIPSYN2-PWY	0.014065
PWY-5659	PWY-621	0.0058394
PWY-5659	PWY-842	0.0063593
PWY-5659	PWY-622	0.094737
PWY-5659	COLANSYN-PWY	0.036364
PWY-5659	DETOX1-PWY	0.012698
ARGSYN-PWY	PWY-842	0.0079365
ARGSYN-PWY	PWY-5687	0.013889
ARGSYN-PWY	PWY-621	0.0072464
ARGSYN-PWY	PWY-4261	0.055556
ARGSYN-PWY	PWY-5686	0.050633
ARGSYN-PWY	PWY-622	0.010417
ALACAT2-PWY	METHIONINE-DEG1-PWY	0.21212
ALACAT2-PWY	ETHYL-PWY	0.08642
PWY-102	PWY1F-FLAVSYN	0.10573
METHIONINE-DEG1-PWY	PWY-5687	0.064394
METHIONINE-DEG1-PWY	PWY-3742	0.031818
METHIONINE-DEG1-PWY	PWY-6543	0.63636
OXIDATIVEPENT-PWY	GLUCONEO-PWY	0.032581
OXIDATIVEPENT-PWY	PWYQT-4481	0.061905
OXIDATIVEPENT-PWY	PWY-622	0.013393
OXIDATIVEPENT-PWY	PWY-5481	0.071429
PWY-1881	PWY-5751	0.22581
PWY-1881	PWY-5687	0.055556
PWY-1881	PWY66-21	0.17949
PWY-1881	PWY-5111	0.16667
PWY-1881	PWY-361	0.071429
PWY-5785	PWY-701	1
PWY-5785	PWY-702	0.23077
LIPASYN-PWY	PWY-6352	0.063203
LIPASYN-PWY	PWY-6351	0.061939
LIPASYN-PWY	PWY-6363	0.077922
ETHYL-PWY	PWY-5687	0.026235
ETHYL-PWY	PWY-6543	0.25926
ETHYL-PWY	PWY-3742	0.012963
ETHYL-PWY	PWY1F-FLAVSYN	0.033755
PWY-6596	SALVADEHYPOX-PWY	0.024096
PWY-6599	PWY-5686	0.11111
PWY-6352	PWY-6351	0.072165
PWY-6351	PWY-6363	0.07563
SULFMETII-PWY	PWY-5340	0.18182
GLYCLEAV-PWY	PWY-3941	0.022727
GLYCLEAV-PWY	GLUT-REDOX-PWY	0.45833
GLYCLEAV-PWY	NONMEVIPP-PWY	0.1375
PWY66-21	PWY-5751	0.24768
PWY66-21	PWYQT-4481	0.021795
PWY66-21	PWY-6549	0.019814
PWY66-21	PWY-361	0.091575
GLYSYN-ALA-PWY	PWY-621	0.024845
GLYSYN-ALA-PWY	PWY-842	0.027211
GLYSYN-ALA-PWY	PWY-622	0.035714
PWY-5115	PWY1F-FLAVSYN	0.10127
PWY-4821	PWY-5687	0.027778
PWY-4821	PWY1F-FLAVSYN	0.018987
PWY0-662	PWY-841	0.14167
PWY0-662	PWY-5686	0.22222
PWY0-662	RIBOSYN2-PWY	0.055556
GLUTORN-PWY	PWY-842	0.014286
GLUTORN-PWY	PWY-622	0.01875
GLUTORN-PWY	PWY-621	0.013043
GLUTORN-PWY	PWY-4261	0.1
VALSYN-PWY	PWY-6330	0.15625
PWY-4341	PWY-2161	0.58824
PWY-4341	GLYSYN2-PWY	0.76923
PWY-4261	PROSYN-PWY	0.33333
PWY-6577	PWY0-1264	0.1
PWY-3821	PWY1F-FLAVSYN	0.010357
PWY-3821	PWY-5687	0.0075758
PWY-4041	GLUCONEO-PWY	0.0060729
PWY-4041	PWY-5723	0.0088757
PWY-4041	PWY-5484	0.0063224
PWY-63	PWY1F-FLAVSYN	0.047468
PWY-5971	PWY-735	0.0047431
PWY-66	PWY1F-FLAVSYN	0.10127
PWY-6137	PWY-6213	0.22
GLUT-REDOX-PWY	PWY-3941	0.24242
GLUT-REDOX-PWY	NONMEVIPP-PWY	0.3
NONMEVIPP-PWY	PWY-5723	0.015385
NONMEVIPP-PWY	NONOXIPENT-PWY	0.053333
PWY-5723	PWY4FS-2	0.076923
PWY-5723	PWY4FS-3	0.30769
PWY-5723	PWY4FS-4	0.30769
PWY-5723	PWY-6952	0.043956
PWY-5723	PWY-841	0.0076923
PWY-5723	PHOSLIPSYN2-PWY	0.012066
PWY-5723	NONOXIPENT-PWY	0.049673
PWY-6317	PWY1F-FLAVSYN	0.014241
PWY-5484	PWY4FS-7	0.0033066
PWY-5484	PWY0-1319	0.0035515
PWY-5484	PWY4FS-2	0.054795
PWY-5484	PWY4FS-3	0.21918
PWY-5484	PWY4FS-4	0.21918
PWY-5484	PWY4FS-8	0.0033066
PWY-5484	PWY-6952	0.031311
PWY-5484	PWY-841	0.019178
PWY-5484	PHOSLIPSYN2-PWY	0.010475
PWY-5484	GLUCONEO-PWY	0.0021798
PWY-5481	PWY-6363	0.089286
PWY-5481	ARG-PRO-PWY	0.5
PWY-5481	PWY-841	0.05
DETOX1-PWY	PWY-842	0.019274
DETOX1-PWY	PWY-621	0.017598
DETOX1-PWY	PWY-381	0.016667
DETOX1-PWY	PWY-6549	0.0075758
DETOX1-PWY	PWY-5687	0.025794
DETOX1-PWY	PWY-622	0.026786
PWY3O-450	PWY4FS-2	0.24
PWY3O-450	PWY4FS-6	0.14545
PWY3O-450	PYRIDNUCSYN-PWY	0.19048
PWY3O-450	PHOSLIPSYN2-PWY	0.057143
PWY-5152	PWY1F-FLAVSYN	0.033941
PWY0-1319	PWY-381	0.014815
PWY0-1319	PWY-6549	0.006734
PWY0-1319	GLUCONEO-PWY	0.0034113
PWY0-1319	PWY-5474	0.012346
ASPSYNII-PWY	PWY-581	0.055556
PHOSLIPSYN2-PWY	PWY4FS-2	0.055
PHOSLIPSYN2-PWY	PWY-381	0.0078431
PHOSLIPSYN2-PWY	PWY4FS-6	0.02
PHOSLIPSYN2-PWY	GLUCONEO-PWY	0.003096
PHOSLIPSYN2-PWY	PWY-6549	0.0035651
PHOSLIPSYN2-PWY	PWY-5474	0.0065359
PHOSLIPSYN2-PWY	PYRIDNUCSYN-PWY	0.035948
PWY0-1264	PWY1F-FLAVSYN	0.012658
PWY1F-FLAVSYN	COLANSYN-PWY	0.018615
PWY1F-FLAVSYN	PWY-5035	0.086076
ARG-PRO-PWY	PWY-842	0.02381
ARG-PRO-PWY	GLUCONEO-PWY	0.092105
ARG-PRO-PWY	PWY-621	0.021739
ARG-PRO-PWY	PWY-622	0.03125
ARG-PRO-PWY	PWYQT-4481	0.175
RIBOSYN2-PWY	PWY-381	0.044444
RIBOSYN2-PWY	PWY-621	0.0060386
RIBOSYN2-PWY	PWY-6549	0.020202
RIBOSYN2-PWY	PWY-842	0.0066138
RIBOSYN2-PWY	PWY-702	0.042735
RIBOSYN2-PWY	PWY-622	0.0086806
PWY-841	PWYQT-4481	0.0225
PWY-841	GLUCONEO-PWY	0.030921
PWY-841	PWY-622	0.010937
PWY-841	PWY-842	0.0083333
PWY-841	PWY-621	0.0076087
PWY-842	PWY-3341	0.047619
PWY-842	PWY-621	0.010411
PWY-842	PWY-622	0.014937
PWY-842	COLANSYN-PWY	0.0028031
PWY-702	LIPAS-PWY	0.05698
PWY-2161	PWY-6549	0.026738
PYRIDNUCSYN-PWY	PWY4FS-2	0.16667
PYRIDNUCSYN-PWY	PWY4FS-6	0.0625
PWY-5474	PWY4FS-7	0.011494
PWY-5474	PWY4FS-8	0.011494
PWY-361	PWY-5751	0.11521
PWY-381	PWY4FS-7	0.013793
PWY-381	PWY4FS-8	0.013793
PWY-381	PWY-6549	0.030093
PWY-5751	PWYQT-4481	0.027419
PWY-5751	PWY-6549	0.024927
PWY-6363	PWYQT-4481	0.058929
PWY-6363	GLUCONEO-PWY	0.033365
PWYQT-4481	GLUCONEO-PWY	0.0092623
PWYQT-4481	PWY4FS-6	0.0125
PWY-5686	PWY-5687	0.027778
PWY-5687	COLANSYN-PWY	0.004902
COLANSYN-PWY	PWY-621	0.003856
COLANSYN-PWY	PWY-622	0.041551
GLYSYN2-PWY	PWY-6549	0.034965
GLUCONEO-PWY	PWY4FS-6	0.0082237
GLUCONEO-PWY	PWY4FS-8	0.003176
GLUCONEO-PWY	PWY4FS-7	0.003176
PWY4FS-2	PWY4FS-6	0.125
PWY4FS-7	PWY-6549	0.0062696
PWY4FS-8	PWY-6549	0.0062696
PWY-621	PWY-3341	0.043478
PWY-621	PWY-622	0.013671
PWY-622	PWY-3341	0.0625
