# Supplementary material for: Predicting whole genome protein interaction networks from primary sequence data in model and non-model organisms using ENTS
Source: BMC Genomics. 2013 Sep 10;14:608. doi: 10.1186/1471-2164-14-608 (PMC3848842; doi:10.1186/1471-2164-14-608)
Supplement: Additional file 3 — P. trichocarpa metabolic pathway linkage network clusters. Tab-delimited file containing the clusters of pathways found by the MCL algorithm. [file 1471-2164-14-608-S3.txt]

CALVIN-PWY	MANNCAT-PWY	NONOXIPENT-PWY	PWY-5083	PWY-882	PWY-5989	PWY-735	PWY-5136	PWY-3221	PWY-622	FASYN-ELONG-PWY	PWYQT-4427	PWY1F-FLAVSYN	PWY-5971	COLANSYN-PWY	PWY-5659	GALACTMETAB-PWY	PWY-3101	PWY1F-823	PWY-3781	PWY-5059	PWY-3821	PWY-5152	PWY-66	PWY-5115	PWY-6527	PWY-5035	PWY-5125	PWY-6317	PWY-63	PWY-102
PWY-6118	SUCSYN-PWY	PWY0-166	PWY-6549	PWY-5667	PWYQT-4437	GLNSYN-PWY	PWY-381	PWY-6964	PWY-5474	PWY-6963	RIBOSYN2-PWY	PWY0-1319	PWY4FS-7	PWY66-162	PWY4FS-8	PWY-5905	DETOX1-PWY	PWY-842	PWY-3341	GLYSYN-ALA-PWY	MANNOSYL-CHITO-DOLICHOL-BIOSYNTHESIS
GLYCOLYSIS	PWY-5723	PWY-5484	PWY-1042	COA-PWY	PWY-5381	PWY4FS-2	PWY-3561	PWY3O-450	PHOSLIPSYN2-PWY	PYRIDNUCSYN-PWY	PWY-4041	PWY-1422	PWY4FS-3	PWY4FS-4	PWYQT-4470	PWY-6952	PWY-5871	PWY-3385	PWY-5872	PWY4FS-6
SAM-PWY	PWY-4361-ARA	METHIONINE-DEG1-PWY	PWY-5041	ETHYL-PWY	HISTSYN-PWY	TRPSYN-PWY	ASPARTATESYN-PWY	PWY-2161B	PWY-5687	ALANINE-DEG3-PWY	PWY-6543	PWY-3742	ALANINE-SYN2-PWY	PWY-922	ALACAT2-PWY	PWY-6147
TRNA-CHARGING-PWY	PWY-6363	GLUCONEO-PWY	PWYQT-4481	GLYOXYLATE-BYPASS	PWY-5690	MALATE-ASPARTATE-SHUTTLE-PWY	ARG-PRO-PWY	OXIDATIVEPENT-PWY	PWY-5129	PWY-6305	ARGASEDEG-PWY	PWY-2301	PWY-5481	PWY-5138	PWY-6029
PWY-4381	PWY0-1264	PWY-6577	PWY-5829	PWY-5080	PWY-5751	PWY66-21	PWY-4101	PWY-6333	PWY-5486	PWY-3861	PWY-361	PWY-1881	PWY-5111	PWY-5054
VALDEG-PWY	NONMEVIPP-PWY	PYRUVDEHYD-PWY	PWY-5084	THIOREDOX-PWY	PWY-5046	PWY-4081	GLYCLEAV-PWY	GLUT-REDOX-PWY	PWY-2261	PWY-3941	TRESYN-PWY
PWY-841	PWY-6121	PWY-5686	CYANCAT-PWY	ARGSYN-PWY	PWY0-662	ARGSYNBSUB-PWY	PWYQT-4429	PWY-4983	PWY-6605	PWY0-163	PWY-6599
LEU-DEG2-PWY	ILEUSYN-PWY	LEUSYN-PWY	ILEUDEG-PWY	VALSYN-PWY	SERSYN-PWY	PWY-6330	LYSINE-DEG2-PWY
PWY-181	PWY-3841	GLYSYN2-PWY	PWY-2161	UDPNACETYLGALSYN-PWY	PWY-6163	PWY-4341
PWY-6556	PWYQT-4445	SALVADEHYPOX-PWY	PWY-6596	PWY-6607	PWY-6606
PWY-6430	PWY-581	ASPSYNII-PWY	PWY-3982	PWY-43
DENOVOPURINE3-PWY	PWY-6126	PWY-4821	HEME-BIOSYNTHESIS-II
PWY-6124	PWY-4661	PWY-6012
CYSTSYN-PWY	HOMOSER-THRESYN-PWY	PWY-6196
PWY-6351	LIPASYN-PWY	PWY-6352
PWY-702	PWY-5785	PWY-701
PWY-4261	GLUTORN-PWY	PROSYN-PWY
PWY-6619	PWY-621
PWY-5441	LIPAS-PWY
PWY-5188	BSUBPOLYAMSYN-PWY
SULFMETII-PWY	PWY-5340
PWY-6137	PWY-6213
