# Supplementary material for: Predicting whole genome protein interaction networks from primary sequence data in model and non-model organisms using ENTS
Source: BMC Genomics. 2013 Sep 10;14:608. doi: 10.1186/1471-2164-14-608 (PMC3848842; doi:10.1186/1471-2164-14-608)
Supplement: Additional file 4 — Human disease association network. Tab-delimited file containing the associations discovered between OMIM diseases and the numbers of predicted interactions supporting those associations. [file 1471-2164-14-608-S4.txt]

256000	300640	2
256000	300291	2
256000	300584	2
256000	308300	2
256000	300301	2
256000	258100	2
256000	300636	2
200700	610168	1
200700	610380	1
200700	133239	1
300376	607084	1
300376	611383	1
266265	226700	1
266265	226650	1
266265	245660	1
235555	268220	2
600105	125370	1
610353	605714	1
610353	104300	1
188470	140700	3
188470	141749	2
188470	611554	2
188470	611553	2
188470	604131	2
610370	608194	1
604229	109800	2
604229	259500	2
610374	606176	1
610374	601820	1
610374	610582	1
608328	125370	1
145500	604416	2
145500	607745	3
145500	133020	3
145500	243000	3
145500	607832	2
145500	609634	2
145500	167400	3
145500	607208	5
145500	604403	2
192605	300067	1
608354	607341	1
608355	607341	1
609638	114480	3
609638	181500	2
277180	606176	1
277180	601820	1
277180	610582	1
606324	127750	2
604278	601626	2
133239	146200	1
133239	201250	1
133239	228900	1
133239	185800	1
133239	113100	1
133239	112600	3
133239	610017	1
610424	609532	2
610424	609423	2
610424	607948	2
610424	609135	2
610425	600881	1
610425	604307	1
610425	607133	1
610425	601547	1
610425	609741	1
135290	113800	2
135290	158000	4
135290	144200	3
135290	226650	2
135290	607602	2
135290	600962	2
135290	226700	2
135290	122100	2
600195	600263	1
254090	604906	1
254090	181500	1
135100	608967	1
135100	609192	1
135100	265450	1
135100	610069	1
604307	601286	1
604307	601547	1
604307	609741	2
604307	600881	2
604307	604307	1
604307	115700	1
604307	608983	1
604307	611544	1
604307	610426	1
604307	607133	1
604308	125370	1
274600	277460	1
610476	101600	1
610476	190440	1
610476	166250	1
610476	147950	1
610476	123150	1
610476	148700	1
610476	607903	1
184500	215600	2
609310	173600	1
609310	276300	2
609310	135150	1
141500	607682	1
145600	144700	2
304020	102700	1
600263	607948	1
600263	211980	2
600263	609135	1
600263	131440	1
600263	137215	2
607948	607948	1
607948	609135	1
251255	609923	1
606812	611407	1
131300	608967	1
131300	609192	1
131300	610069	1
276710	213700	1
276710	143880	1
276710	264700	1
276710	203400	1
276710	202010	1
276710	103900	1
276710	610600	1
604391	601283	1
610536	600059	1
606593	611291	1
117000	144700	2
605911	250850	1
600334	273300	2
600334	606764	2
270200	266100	1
270200	271980	1
270200	239510	1
610582	606176	1
610582	240800	1
610582	256450	1
610582	211400	1
610582	219700	1
610582	167800	1
610582	608569	1
222600	607475	1
222600	607476	1
176500	603285	1
162091	127750	2
102700	300029	1
102700	300455	1
176430	610090	1
158000	114500	4
158000	600807	4
158000	300491	4
158000	114550	4
158000	175100	4
120200	278300	1
600376	107970	1
600376	265450	1
608569	606176	1
608569	601820	1
610618	605074	1
605724	114480	2
610629	607417	1
602450	611291	1
601494	601680	2
610713	609141	1
242100	131800	3
242100	167200	2
242100	167210	2
242100	215600	2
242100	131760	2
242100	131900	2
242100	144200	2
242100	193900	2
141749	276950	2
141749	607174	2
141749	176807	2
141749	153480	2
141749	158350	2
141749	608089	2
141749	275355	2
141749	605309	2
125370	603736	1
125370	231200	1
125370	129600	1
125370	182212	1
125370	172870	1
125370	154700	1
125370	219100	1
125370	607485	1
125370	608895	1
606658	128235	1
608709	215600	2
610758	120435	1
610758	278700	1
211400	606176	1
211400	601820	1
604625	278300	1
602579	201710	1
276950	604131	2
276950	140700	3
276950	603902	1
276950	603903	1
609136	268220	2
609136	212550	1
174500	155255	1
188890	605714	1
188890	104300	1
107970	608967	1
107970	609192	1
107970	610069	1
214100	202370	2
214100	214100	3
115195	601680	2
162300	608971	1
162300	608089	1
162300	609532	1
143880	251120	1
143880	140350	1
234000	605074	1
603909	607271	1
148000	605074	1
201250	610168	1
201250	610380	1
608807	273300	2
608807	606764	2
606764	603689	2
606764	604145	2
606764	611705	2
215600	608161	2
215600	601419	2
215600	608133	2
215600	600807	2
215600	167210	2
215600	300491	2
215600	181400	2
215600	209950	2
215600	604765	2
215600	169150	2
600625	610168	1
600625	610380	1
219700	608967	1
219700	609192	1
219700	601820	1
203400	251120	1
203400	140350	1
123450	610090	1
123450	607822	1
610878	601954	1
610878	607487	1
113300	609141	1
604765	167210	2
604772	144700	2
123500	608089	1
123500	137215	1
123500	176807	1
158320	173600	1
158320	276300	4
158320	608089	3
158320	135150	1
600513	605714	1
600513	104300	1
101000	127750	2
158350	604131	2
158350	140700	3
158350	603902	1
158350	603903	1
608930	605714	3
608930	104300	3
608931	605714	2
608931	104300	2
176807	123150	2
176807	140700	3
176807	609579	1
176807	207410	1
176807	101200	1
176807	123790	1
176807	101600	2
176807	604131	2
256050	607475	1
256050	607476	1
186300	609141	1
131760	300491	2
131760	600807	2
105150	164400	1
601547	601286	1
601547	115700	1
601547	608983	1
601547	611544	1
601547	610426	1
213700	140350	1
113100	610168	1
113100	610380	1
608971	171400	1
608971	142623	1
608971	256800	1
608971	155240	2
608971	137215	2
611022	127750	2
600791	277460	1
131800	300491	2
131800	600807	3
600794	105400	2
610426	600881	1
610426	607133	1
610426	609741	1
148190	278300	1
606943	180105	1
600807	600962	2
600807	113800	2
600807	167200	2
600807	167210	2
600807	131900	2
600807	144200	3
600807	193900	2
600807	607602	2
604906	158810	1
244460	132700	1
205950	220110	1
127750	607174	2
127750	223100	2
127750	125850	2
611081	253600	1
611081	601283	1
301835	300322	1
301835	300323	1
183086	607682	1
248600	245348	3
248600	248600	3
256800	609532	1
265000	605714	1
254770	601283	1
600881	601286	1
600881	115700	1
600881	608983	1
600881	611544	1
277300	109730	1
277300	610205	1
131900	300491	2
602459	268220	2
144200	114500	3
144200	300491	3
144200	114550	3
144200	175100	3
144200	209950	2
101200	608089	1
101200	137215	1
600919	607208	2
611162	607208	2
607084	310200	1
607084	302045	1
610380	228900	1
610380	185800	1
610380	112600	3
610380	610017	1
240500	259710	1
607101	601680	2
600962	300491	2
600962	175100	2
611209	607595	1
611209	203780	2
611209	308940	1
611209	141200	1
611209	175780	1
611209	611773	1
600972	607475	1
600972	607476	1
123790	608089	1
123790	137215	1
605074	108010	1
273300	603689	2
273300	604145	2
273300	611705	2
275355	604131	2
275355	140700	3
275355	603902	1
275355	603903	1
600995	607208	2
600996	144700	2
609200	601954	1
609200	607487	1
607154	147050	1
607154	609423	1
200500	155255	1
105400	601472	2
105400	211900	1
603075	609536	1
603075	104300	2
603075	611378	1
607174	140700	3
607174	604131	2
302045	611383	1
607208	601367	2
607208	115080	1
304110	603688	1
609265	610090	1
115700	609741	1
115700	607133	1
175100	113800	2
175100	226650	2
175100	607602	2
175100	226700	2
175100	122100	2
115080	243000	1
115080	133020	1
115080	167400	1
607745	601386	1
278700	273750	1
256450	606176	1
256450	601820	1
607259	611775	1
209950	193900	2
611383	310200	1
140350	264700	1
140350	202010	1
140350	103900	1
140350	610600	1
611407	150800	1
607313	601954	1
607313	607487	1
158810	181500	1
607341	605462	1
605309	604131	2
605309	140700	3
605309	603902	1
605309	603903	1
113800	300491	2
603285	117300	1
181400	167210	2
240800	606176	1
240800	601820	1
609441	265450	1
109730	118450	1
605355	601680	2
605355	602088	1
607426	606438	2
601283	607631	1
114550	226700	2
601286	609741	1
601286	607133	1
611544	609741	1
611544	607133	1
254500	308240	1
607450	114480	3
607450	181500	2
148700	610193	1
101600	114480	2
101600	608089	2
101600	137215	2
265450	112600	1
235730	253400	2
607475	226900	1
122100	300491	2
609529	259710	1
181500	607655	2
181500	605676	2
607487	182920	1
607487	159000	1
611584	268220	2
611584	212550	1
144650	605714	1
144650	104300	1
257300	610090	1
601367	610153	1
159000	601954	1
202010	251120	1
142623	608089	1
142623	609532	1
164400	610896	1
300323	300661	1
300323	311070	1
601382	222765	1
167210	601419	2
167210	300491	2
609579	608089	1
609579	137215	1
207410	608089	1
207410	137215	1
144700	255320	2
136520	278300	1
105830	601626	3
253290	605714	3
253290	104300	3
193900	300491	2
601455	261515	1
601455	300615	1
607602	300491	2
601462	605714	4
601462	104300	4
171400	608089	1
171400	609532	1
226700	114500	2
140700	153480	3
140700	608089	3
186000	609141	1
251120	264700	1
251120	103900	1
251120	610600	1
607655	114480	3
226730	273800	2
607133	608983	1
607476	226900	1
607682	108500	1
185800	610168	1
300491	167200	2
609741	608983	1
609532	155240	2
609532	137215	2
605676	114480	3
601583	268220	2
605714	149400	2
605714	112600	2
605714	104300	2
194070	114480	2
173600	607812	1
228900	610168	1
222765	608097	1
607812	135150	1
123150	114480	2
123150	608089	2
123150	137215	2
304400	268220	2
114290	268220	2
120435	276300	3
120435	608089	2
300661	300322	1
155255	186200	1
120430	278300	1
165550	278300	1
118450	610205	1
300322	311070	1
601820	606176	1
601820	167800	1
610017	610168	1
106210	278300	1
603896	176000	3
603902	153480	1
603903	153480	1
132700	241410	1
169600	259730	1
112600	104300	2
112600	610168	3
182920	601954	1
276300	276300	4
276300	608089	3
608089	604131	2
192350	609141	1
104300	149400	2
113200	609141	1
167800	606176	1
153480	604131	2
606176	606176	1
